# Supplementary material for: Individual‐specific variation in the respiratory activities of HMECs and their bioenergetic response to IGF1 and TNFα
Source: J Cell Physiol. 2017 May 15;232(10):2750–65. doi: 10.1002/jcp.25932 (PMC5518214; doi:10.1002/jcp.25932)
Supplement: Supplementary file 1 — Supporting Table S1. [file JCP-232-2750-s001.xlsx]

## Sheet: Table 1S
Table 1S: Effect of IGF1 on proton production rates (PPRs) in control and IGF1-treated HMECs. PPRtotal, PPRresp, and PPRglyc represent total, respiratory and glycolytic PPRs under indicated conditions.
AB	Basal			Oligo			FCCPg			FCCPgp				NAB	Basal			Oligo			FCCPg			FCCPgp
	PPRtot (pmol H+/min)	PPRresp (pmol H+/min)	PPRglyc (pmol H+(i.e. lactate)/min/µg protein)	PPRtot (pmol H+/min)	PPRresp (pmol H+/min)	PPRglyc (pmol H+(i.e. lactate)/min/µg protein)	PPRtot (pmol H+/min)	PPRresp (pmol H+/min)	PPRglyc (pmol H+(i.e. lactate)/min/µg protein)	PPRtot (pmol H+/min)	PPRresp (pmol H+/min)	PPRglyc (pmol H+(i.e. lactate)/min/µg protein)			PPRtot (pmol H+/min)	PPRresp (pmol H+/min)	PPRglyc (pmol H+(i.e. lactate)/min/µg protein)	PPRtot (pmol H+/min)	PPRresp (pmol H+/min)	PPRglyc (pmol H+(i.e. lactate)/min/µg protein)	PPRtot (pmol H+/min)	PPRresp (pmol H+/min)	PPRglyc (pmol H+(i.e. lactate)/min/µg protein)	PPRtot (pmol H+/min)	PPRresp (pmol H+/min)	PPRglyc (pmol H+(i.e. lactate)/min/µg protein)
Sample														Sample
110.ROH	18.0381	5.15871	12.8794	30.5675	0.518817	30.0486	25.2147	8.93486	16.2798	27.0819	9.30975	17.7722		110.ROH	4.88646	1.50724	3.37922	7.76124	-0.0499351	7.81117	7.5545	3.67088	3.88362	8.91328	4.21662	4.69667
156.ROH	9.50783	2.76008	6.74775	14.5958	-0.0610567	14.6569	12.9273	8.11915	4.80818	16.3142	10.9074	5.40677		156.ROH	5.02802	2.75562	2.2724	7.40781	0.451546	6.95626	6.98007	4.06533	2.91474	5.89655	3.94326	1.95329
178.ROH	28.1321	5.85736	22.2747	27.2464	1.19071	26.0557	27.0543	6.13512	20.9192	32.8069	6.25739	26.5495		178.ROH	24.6114	6.30159	18.3098	37.6667	0.678549	36.9881	34.5369	9.59156	24.9453	31.8171	8.24571	23.5714
179.ROH	13.4553	4.02985	9.42548	18.3184	0.207204	18.1112	17.8888	5.08559	12.8032	22.9394	5.82361	17.1158		179.ROH	32.4467	4.66483	27.7819	39.1024	0.3067	38.7957	37.084	9.73337	27.3506	38.4058	10.9071	27.4986
206.ROH	8.88241	1.83857	7.04384	10.0575	0.291558	9.76598	10.6768	3.73048	6.94633	11.5657	4.07058	7.49515		229.ROH	8.43983	2.21282	6.22701	9.55078	-0.215666	9.76644	9.31841	3.05708	6.26133	11.2714	2.91859	8.35285
207.ROH	7.43343	2.05477	5.37866	10.3538	0.277104	10.0767	9.75803	3.27728	6.48075	10.5148	3.4567	7.05806		231.ROH	23.7642	6.0017	17.7625	28.9181	0.641658	28.2764	29.5766	6.28433	23.2923	25.9022	6.16382	19.7384
208.ROH	5.84054	1.50517	4.33537	8.53066	0.242356	8.2883	8.47557	2.25496	6.22061	8.47339	2.15433	6.31906		248.ROH	19.0088	4.52555	14.4832	22.6988	0.425125	22.2737	19.2445	4.34468	14.8998	21.1747	3.44163	17.733
218.ROH	13.3077	3.80903	9.49869	21.4369	0.194847	21.2421	18.4033	3.38606	15.0173	21.7578	3.43974	18.3181		250.ROH	13.669	4.17256	9.49642	14.2614	0.602457	13.659	13.8775	2.2257	11.6518	13.8709	1.98854	11.8824
219.ROH	14.023	2.10012	11.9229	17.6635	0.111209	17.5523	16.7135	2.61611	14.0974	17.7317	2.49024	15.2415		251.ROH	7.92229	3.16642	4.75587	10.9026	0.274675	10.628	11.075	3.99597	7.079	11.98	3.88652	8.09344
229.ROH	11.2962	3.99623	7.29995	12.1913	0.060971	12.1304	12.7216	3.30192	9.41969	14.5493	3.64786	10.9014		SS206	9.72365	3.61493	6.10872	14.7731	0.478992	14.2941	10.0721	4.03015	6.04199	13.9121	10.0717	3.84039
231.ROH	17.1469	10.115	7.03195	14.8196	0.929902	13.8897	17.2663	5.2813	11.985	13.0931	4.73919	8.35394		SS208	8.35034	4.45479	3.89555	10.8292	0.291541	10.5377	10.3997	6.7275	3.67225	13.4134	10.0589	3.35447
240.ROH	15.7126	2.87105	12.8416	16.8453	-0.155383	17.0007	16.0783	4.38248	11.6958	18.5809	4.24881	14.3321		SS212	3.95977	2.58309	1.37668				6.95734	6.47628	0.481057	6.62184	7.39241	-0.770566
245.ROH	11.0011	6.31916	4.68199	12.0736	0.705563	11.368	12.6669	4.15587	8.51104	12.1712	3.64747	8.52373		SS213	14.3293	10.9601	3.36916	20.3556	1.11869	19.2369	17.1248	6.3703	10.7545	23.7717	7.29709	16.4746
248.ROH	23.6565	9.57919	14.0773	31.5509	1.08682	30.4641	27.6646	8.85698	18.8077	28.6796	7.85274	20.8269		SS220	11.4321	2.2616	9.17047	13.346	0.208634	13.1374	12.9906	3.11863	9.87193	12.4617	4.10308	8.35858
250.ROH	13.8283	4.29075	9.53753	17.6891	0.457391	17.2317	16.0643	2.48964	13.5747	17.4123	2.4465	14.9658		SS229	7.54038	2.68127	4.85911	12.6428	0.0428077	12.6	11.2358	3.54163	7.69418	11.5073	3.2702	8.23705
251.ROH	12.8621	2.81704	10.0451	17.8989	0.333616	17.5653	17.1687	3.61198	13.5567	20.55	4.48553	16.0645		SS234	6.3128	1.20316	5.10964	7.27943	0.0851899	7.19424	6.79396	1.67515	5.11881	7.8796	1.91257	5.96704
n	16	16	16	16	16	16	16	16	16	16	16	16		n	16	16	16	15	15	15	16	16	16	16	16	16
ave	14.0078	4.31888	9.68889	17.615	0.399477	17.2155	16.6714	4.72624	11.9452	18.3889	4.93612	13.4528		ave	12.5891	3.9417	8.64736	17.1664	0.356064	16.8103	15.3014	4.93178	10.3696	16.175	5.61361	10.5614
sd	5.7537	2.57794	4.49998	7.02349	0.395243	6.82873	5.79658	2.20413	4.64231	6.92879	2.51602	6.01967		sd	8.29262	2.38101	7.31957	10.5166	0.333278	10.3611	9.89048	2.38488	8.21303	9.41608	3.00226	8.18471
se	1.43842	0.644485	1.12499	1.75587	0.0988107	1.70718	1.44915	0.551032	1.16058	1.7322	0.629006	1.50492		se	2.07315	0.595253	1.82989	2.71538	0.086052	2.67522	2.47262	0.59622	2.05326	2.35402	0.750564	2.04618
Max	28.1321	10.115	22.2747	31.5509	1.19071	30.4641	27.6646	8.93486	20.9192	32.8069	10.9074	26.5495		Max	32.4467	10.9601	27.7819	39.1024	1.11869	38.7957	37.084	9.73337	27.3506	38.4058	10.9071	27.4986
Min	5.84054	1.50517	4.33537	8.53066	-0.155383	8.2883	8.47557	2.25496	4.80818	8.47339	2.15433	5.40677		Min	3.95977	1.20316	1.37668	7.27943	-0.215666	6.95626	6.79396	1.67515	0.481057	5.89655	1.91257	-0.770566
Fold	4.8167	6.72013	5.13791	3.69853	-7.66303	3.67556	3.26405	3.96231	4.35076	3.87175	5.06303	4.91041		Fold	8.19409	9.10941	20.1804	5.37163	-5.18715	5.57709	5.45837	5.81045	56.8552	6.51327	5.70289	-35.6863
													AB v NAB	ttest(2,2)	0.57813	0.670328	0.631291	0.889237	0.744178	0.897971	0.636079	0.801855	0.509209	0.454655	0.494366	0.263981
													p- v r-NAB	ttest(2,2)	0.109552	0.973236	0.0638621	0.247431	0.893566	0.238142	0.110065	0.602667	0.0739263	0.216495	0.438388	0.0783657
AB-IGF1	Basal			Oligo			FCCPg			FCCPgp				NAB-IGF1	Basal			Oligo			FCCPg			FCCPgp
	PPRtot (pmol H+/min)	PPRresp (pmol H+/min)	PPRglyc (pmol H+(i.e. lactate)/min/µg protein)	PPRtot (pmol H+/min)	PPRresp (pmol H+/min)	PPRglyc (pmol H+(i.e. lactate)/min/µg protein)	PPRtot (pmol H+/min)	PPRresp (pmol H+/min)	PPRglyc (pmol H+(i.e. lactate)/min/µg protein)	PPRtot (pmol H+/min)	PPRresp (pmol H+/min)	PPRglyc (pmol H+(i.e. lactate)/min/µg protein)			PPRtot (pmol H+/min)	PPRresp (pmol H+/min)	PPRglyc (pmol H+(i.e. lactate)/min/µg protein)	PPRtot (pmol H+/min)	PPRresp (pmol H+/min)	PPRglyc (pmol H+(i.e. lactate)/min/µg protein)	PPRtot (pmol H+/min)	PPRresp (pmol H+/min)	PPRglyc (pmol H+(i.e. lactate)/min/µg protein)	PPRtot (pmol H+/min)	PPRresp (pmol H+/min)	PPRglyc (pmol H+(i.e. lactate)/min/µg protein)
Sample														Sample
110.ROH	10.458	1.36663	9.09141	13.9079	0.0736467	13.8342	10.3786	1.82692	8.55164	9.84349	4.24721	5.59628		110.ROH	7.9602	1.13254	6.82767	9.03718	0.126331	8.91085	7.16419	1.06511	6.09909	8.27053	4.32361	3.94692
156.ROH	7.92216	2.5578	5.36436	9.9579	0.594221	9.36368	7.45062	3.86208	3.58854	9.83436	14.1232	-4.28887		156.ROH	2.05743	1.27625	0.781178	2.46794	0.0385534	2.42938	1.72504	2.10759	-0.382559	2.48464	2.14187	0.342769
178.ROH	17.5048	5.38676	12.1181	22.7202	0.44762	22.2726	21.3683	7.33569	14.0326	23.8372	7.13739	16.6998		178.ROH	4.24934	4.5317	-0.282363	8.67494	0.250568	8.42437	5.65157	6.16038	-0.50881	9.12606	5.45332	3.67274
179.ROH	19.7068	2.13547	17.5714	24.3331	0.187192	24.1459	22.1303	3.52817	18.6021	28.3754	6.69821	21.6772		179.ROH	20.9351	2.19485	18.7402	23.1185	0.331082	22.7874	22.4107	2.30257	20.1081	27.455	5.24047	22.2145
206.ROH	4.43776	1.03271	3.40505	5.07791	0.135229	4.94268	5.28159	1.0405	4.24109	6.26628	2.16191	4.10437		229.ROH	10.1358	1.59456	8.5412	10.9018	0.356307	10.5455	9.60676	1.14458	8.46218	12.7327	2.91421	9.81848
207.ROH	4.60665	0.7763	3.83035	4.85755	0.21052	4.64703	4.44528	1.00829	3.43699	6.16956	1.47243	4.69713		231.ROH	12.7837	2.07075	10.713	13.5226	0.148509	13.3741	13.3869	2.4639	10.923	15.172	3.1379	12.034
208.ROH	2.22493	0.63056	1.59437	2.76714	0.148553	2.61859	1.9474	0.825077	1.12233	4.0741	1.0464	3.0277		248.ROH	11.3848	2.43628	8.9485	12.3362	0.252999	12.0832	12.0151	3.27088	8.74423	12.8932	2.72432	10.1689
218.ROH	13.4543	2.14285	11.3115	15.796	0.18665	15.6093	13.899	2.53041	11.3686	16.3126	2.67738	13.6352		250.ROH	11.4474	2.72223	8.72522	13.0999	0.234322	12.8656	10.9618	1.76457	9.19725	14.13	1.83967	12.2903
219.ROH	11.6889	1.60099	10.0879	14.1165	0.215737	13.9008	13.3301	2.08603	11.2441	14.8113	2.64538	12.1659		251.ROH	4.43922	1.54488	2.89434	5.43981	0.0113624	5.42845	5.32688	1.72271	3.60416	7.4923	2.25084	5.24146
229.ROH	9.80119	1.67187	8.12932	11.011	0.433674	10.5774	10.1898	1.76556	8.42421	11.0573	2.93275	8.12459		SS206	6.92393	1.52672	5.39721	7.08956	0.0848023	7.00476	6.96287	1.12478	5.83809	9.35165	4.48642	4.86523
231.ROH	11.4787	3.38173	8.09694	11.3372	0.0495388	11.2876	10.8126	2.45167	8.36092	11.774	2.19734	9.57669		SS208	4.91413	3.31651	1.59762	3.83554	0.322444	3.5131	6.71213	5.40519	1.30695	8.62704	6.65274	1.9743
240.ROH	9.37633	0.878517	8.49781	10.0485	0.180267	9.86826	9.29148	0.730667	8.56081	9.8219	2.23446	7.58744		SS212	3.86354	1.47019	2.39335				8.58095	4.789	3.79195	6.77219	5.26152	1.51067
245.ROH	5.9392	2.48179	3.45741	8.11963	0.151011	7.96862	6.84988	2.12298	4.7269	8.55733	2.07471	6.48262		SS213	17.3507	4.90376	12.4469	22.0908	0.613149	21.4777	19.2313	5.21953	14.0118	21.1161	5.53691	15.5792
248.ROH	17.6252	3.59691	14.0283	20.7888	0.389534	20.3992	20.0365	4.19382	15.8427	17.3549	4.22212	13.1327		SS220	12.647	1.84944	10.7975	13.2505	0.16458	13.0859	11.9051	1.30634	10.5988	12.7432	4.4336	8.30959
250.ROH	14.6548	2.60136	12.0535	17.0058	0.176778	16.829	16.7662	2.7972	13.969	18.0825	2.33964	15.7428		SS229	10.9969	1.65511	9.34182	13.5283	0.300618	13.2277	12.7866	2.61037	10.1762	13.0526	3.32228	9.73037
251.ROH	7.73192	1.32407	6.40785	8.12875	0.134759	7.99399	7.09139	1.35693	5.73446	10.9669	2.72091	8.24598		SS234	5.35627	0.570529	4.78575	6.1106	-0.0238991	6.13449	5.5249	0.602571	4.92233	6.53718	1.53801	4.99917
n	16	16	16	16	16	16	16	16	16	16	16	16		n	16	16	16	15	15	15	16	16	16	16	16	16
ave	10.5382	2.09789	8.44034	12.4984	0.232183	12.2662	11.3293	2.46638	8.86294	12.9462	3.80822	9.13798		ave	9.21534	2.17477	7.04057	10.967	0.214115	10.7528	9.99705	2.69126	7.30579	11.7473	3.82861	7.91867
sd	5.09746	1.24929	4.35643	6.38487	0.151528	6.34558	6.13787	1.67616	4.99587	6.5511	3.23322	6.27204		sd	5.22382	1.18823	5.0119	5.96041	0.163742	5.8481	5.33283	1.76346	5.41311	6.03945	1.54812	5.79551
se	1.27436	0.312322	1.08911	1.59622	0.037882	1.5864	1.53447	0.41904	1.24897	1.63778	0.808306	1.56801		se	1.30595	0.297057	1.25297	1.53897	0.0422781	1.50997	1.33321	0.440864	1.35328	1.50986	0.38703	1.44888
ttest(2,1)	0.00290692	0.000339623	0.223842	0.00077644	0.136906	0.000887198	0.000131435	0.000438416	0.00195647	0.000780261	0.0343717	0.00157063	Con v IGF	ttest(2,1)	0.0540086	0.000208452	0.326432	0.0144325	0.101826	0.0151407	0.0211448	7.76344e-05	0.116881	0.0130921	0.00205081	0.0740151
													AB v NAB	ttest(2,2)	0.474072	0.859647	0.405812	0.496242	0.751933	0.49623	0.517203	0.714186	0.404489	0.594394	0.982001	0.572169
													p- v r-NAB	ttest(2,2)	0.822006	0.977886	0.809486	0.993086	0.587997	0.995015	0.87704	0.54457	0.96515	0.749113	0.155415	0.480949
Effect	↓	↓	─	↓	─	↓	↓	↓	↓	↓	↓	↓			↓	↓	─	↓	─	↓	↓	↓	─	↓	↓	↓
