# Supplementary material for: Individual‐specific variation in the respiratory activities of HMECs and their bioenergetic response to IGF1 and TNFα
Source: J Cell Physiol. 2017 May 15;232(10):2750–65. doi: 10.1002/jcp.25932 (PMC5518214; doi:10.1002/jcp.25932)
Supplement: Supplementary file 2 — Supporting Table S2. [file JCP-232-2750-s002.xlsx]

## Sheet: Table 2S
Table 2S: Percent contribution of respiratory and glycolytic proton production rates (PPR) in control and IGF1-treated HMECs.
AB	Basal		Oligo		FCCPg		FCCPgp			NAB	Basal		Oligo		FCCPg		FCCPgp
	% respiratory acidification	% glycolytic acidification	% respiratory acidification	% glycolytic acidification	% respiratory acidification	% glycolytic acidification	% respiratory acidification	% glycolytic acidification			% respiratory acidification	% glycolytic acidification	% respiratory acidification	% glycolytic acidification	% respiratory acidification	% glycolytic acidification	% respiratory acidification	% glycolytic acidification
Sample										Sample
110.ROH	28.5989	71.4011	1.69729	98.3027	35.4352	64.5648	34.3762	65.6238		110.ROH	30.8451	69.1549	-0.643391	100.643	48.5919	51.4081	47.3071	52.6929
156.ROH	29.0296	70.9704	-0.418317	100.418	62.8061	37.1939	66.8585	33.1415		156.ROH	54.8052	45.1948	6.09555	93.9045	58.2419	41.7581	66.874	33.126
178.ROH	20.8209	79.1791	4.37015	95.6299	22.677	77.323	19.0734	80.9266		178.ROH	25.6043	74.3957	1.80146	98.1985	27.7719	72.2281	25.916	74.084
179.ROH	29.9499	70.0501	1.13112	98.8689	28.4289	71.5711	25.3869	74.6131		179.ROH	14.3769	85.6231	0.784352	99.2156	26.2469	73.7531	28.3998	71.6002
206.ROH	20.699	79.301	2.8989	97.1011	34.94	65.06	35.1952	64.8048		229.ROH	26.2187	73.7813	-2.2581	102.258	32.8069	67.1931	25.8937	74.1063
207.ROH	27.6423	72.3577	2.67635	97.3237	33.5855	66.4145	32.8748	67.1252		231.ROH	25.2552	74.7448	2.21888	97.7811	21.2476	78.7524	23.7965	76.2035
208.ROH	25.7711	74.2289	2.84099	97.159	26.6054	73.3946	25.4247	74.5753		248.ROH	23.8077	76.1923	1.87289	98.1271	22.5762	77.4238	16.2535	83.7465
218.ROH	28.6227	71.3773	0.908933	99.0911	18.3991	81.6009	15.8092	84.1908		250.ROH	30.5257	69.4743	4.22438	95.7756	16.0381	83.9619	14.3361	85.6639
219.ROH	14.9763	85.0237	0.629601	99.3704	15.6527	84.3473	14.044	85.956		251.ROH	39.9685	60.0315	2.51935	97.4807	36.0811	63.9189	32.4419	67.5581
229.ROH	35.3768	64.6232	0.500118	99.4999	25.9552	74.0448	25.0724	74.9276		SS206	37.1767	62.8233	3.24232	96.7577	40.0128	59.9872	72.3953	27.6047
231.ROH	58.99	41.01	6.27481	93.7252	30.5873	69.4127	36.196	63.804		SS208	53.3486	46.6514	2.69216	97.3078	64.689	35.311	74.9917	25.0083
240.ROH	18.2722	81.7278	-0.922414	100.922	27.2571	72.7429	22.8665	77.1335		SS212	65.2334	34.7666			93.0856	6.91438	111.637	-11.6367
245.ROH	57.4409	42.5591	5.84386	94.1561	32.8089	67.1911	29.968	70.032		SS213	76.4875	23.5125	5.49575	94.5043	37.1994	62.8006	30.6965	69.3035
248.ROH	40.4929	59.5071	3.44465	96.5554	32.0155	67.9845	27.3809	72.6191		SS220	19.7829	80.2171	1.56327	98.4367	24.0069	75.9931	32.9256	67.0744
250.ROH	31.0288	68.9712	2.58572	97.4143	15.498	84.502	14.0504	85.9496		SS229	35.5588	64.4412	0.338594	99.6614	31.5209	68.4791	28.4186	71.5814
251.ROH	21.9018	78.0982	1.86389	98.1361	21.0382	78.9618	21.8273	78.1727		SS234	19.0591	80.9409	1.17028	98.8297	24.6565	75.3435	24.2724	75.7276
n	16	16	16	16	16	16	16	16		n	16	16	15	15	16	16	16	16
ave	30.6009	69.3991	2.27035	97.7296	28.9806	71.0194	27.9003	72.0997		ave	36.1284	63.8716	2.07452	97.9255	37.7984	62.2016	41.0347	58.9653
sd	12.5314	12.5314	2.04079	2.04079	11.1393	11.1393	12.6533	12.6533		sd	17.7152	17.7152	2.17929	2.17929	19.9379	19.9379	26.7786	26.7786
se	3.13286	3.13286	0.510197	0.510197	2.78483	2.78483	3.16333	3.16333		se	4.42881	4.42881	0.56269	0.56269	4.98447	4.98447	6.69464	6.69464
									AB v NAB	ttest(2,2)	0.316386	0.316386	0.797926	0.797926	0.132987	0.132987	0.0862362	0.0862362
									p- v r-NAB	ttest(2,2)	0.130202	0.130202	0.63695	0.63695	0.211767	0.211767	0.0981105	0.0981105
AB-IGF1	Basal		Oligo		FCCPg		FCCPgp			NAB-IGF1	Basal		Oligo		FCCPg		FCCPgp
	% respiratory acidification	% glycolytic acidification	% respiratory acidification	% glycolytic acidification	% respiratory acidification	% glycolytic acidification	% respiratory acidification	% glycolytic acidification			% respiratory acidification	% glycolytic acidification	% respiratory acidification	% glycolytic acidification	% respiratory acidification	% glycolytic acidification	% respiratory acidification	% glycolytic acidification
Sample										Sample
110.ROH	13.0677	86.9323	0.529533	99.4705	17.6028	82.3972	43.1474	56.8526		110.ROH	14.2275	85.7725	1.3979	98.6021	14.8671	85.1329	52.2773	47.7227
156.ROH	32.2866	67.7134	5.96733	94.0327	51.8357	48.1643	143.611	-43.611		156.ROH	62.0314	37.9686	1.56217	98.4378	122.177	-22.1769	86.2045	13.7955
178.ROH	30.773	69.227	1.97014	98.0299	34.3298	65.6702	29.9423	70.0577		178.ROH	106.645	-6.64488	2.88841	97.1116	109.003	-9.00299	59.7555	40.2445
179.ROH	10.8362	89.1638	0.769288	99.2307	15.9427	84.0573	23.6057	76.3943		179.ROH	10.4841	89.5159	1.43211	98.5679	10.2744	89.7256	19.0875	80.9125
206.ROH	23.2709	76.7291	2.66308	97.3369	19.7005	80.2995	34.5007	65.4993		229.ROH	15.732	84.268	3.26834	96.7317	11.9143	88.0857	22.8876	77.1124
207.ROH	16.8517	83.1483	4.33387	95.6661	22.6823	77.3177	23.866	76.134		231.ROH	16.1984	83.8016	1.09822	98.9018	18.4053	81.5947	20.6823	79.3177
208.ROH	28.3407	71.6593	5.36846	94.6315	42.3681	57.6319	25.6842	74.3158		248.ROH	21.3995	78.6005	2.05086	97.9491	27.2231	72.7769	21.1299	78.8701
218.ROH	15.9268	84.0732	1.18163	98.8184	18.2057	81.7943	16.413	83.587		250.ROH	23.7802	76.2198	1.78873	98.2113	16.0974	83.9026	13.0196	86.9804
219.ROH	13.6967	86.3033	1.52826	98.4717	15.649	84.351	17.8606	82.1394		251.ROH	34.8008	65.1992	0.208875	99.7911	32.3401	67.6599	30.0421	69.9579
229.ROH	17.0578	82.9422	3.93854	96.0615	17.3268	82.6732	26.5231	73.4769		SS206	22.0499	77.9501	1.19616	98.8038	16.154	83.846	47.9746	52.0254
231.ROH	29.461	70.539	0.436959	99.563	22.6743	77.3257	18.6626	81.3374		SS208	67.4892	32.5108	8.40674	91.5933	80.5286	19.4714	77.1149	22.8851
240.ROH	9.36951	90.6305	1.79396	98.206	7.86384	92.1362	22.7497	77.2503		SS212	38.0529	61.9471			55.8097	44.1903	77.6931	22.3069
245.ROH	41.7865	58.2135	1.85982	98.1402	30.9929	69.0071	24.2448	75.7552		SS213	28.2626	71.7374	2.77558	97.2244	27.1408	72.8592	26.2213	73.7787
248.ROH	20.4077	79.5923	1.87377	98.1262	20.9309	79.0691	24.3282	75.6718		SS220	14.6236	85.3764	1.24207	98.7579	10.9729	89.0271	34.7919	65.2081
250.ROH	17.7508	82.2492	1.03952	98.9605	16.6835	83.3165	12.9387	87.0613		SS229	15.0506	84.9494	2.22213	97.7779	20.4149	79.5851	25.4529	74.5471
251.ROH	17.1247	82.8753	1.65781	98.3422	19.1349	80.8651	24.8102	75.1898		SS234	10.6516	89.3484	-0.391109	100.391	10.9065	89.0935	23.5271	76.4729
n	16	16	16	16	16	16	16	16		n	16	16	15	15	16	16	16	16
ave	21.1255	78.8745	2.307	97.693	23.3702	76.6298	32.0555	67.9445		ave	31.3424	68.6576	2.07648	97.9235	36.5143	63.4857	39.8664	60.1336
sd	9.03549	9.03549	1.70007	1.70007	11.2075	11.2075	30.5926	30.5926		sd	26.3335	26.3335	1.99805	1.99805	36.132	36.132	23.8383	23.8383
se	2.25887	2.25887	0.425018	0.425018	2.80189	2.80189	7.64815	7.64815		se	6.58338	6.58338	0.515893	0.515893	9.033	9.033	5.95956	5.95956
ttest(2,1)	0.00288926	0.00288926	0.961263	0.961263	0.038632	0.038632	0.429005	0.429005	Con v IGF	ttest(2,1)	0.48703	0.48703	0.997963	0.997963	0.874484	0.874484	0.762015	0.762015
									AB v NAB	ttest(2,2)	0.152534	0.152534	0.731306	0.731306	0.174819	0.174819	0.426823	0.426823
									p- v r-NAB	ttest(2,2)	0.672255	0.672255	0.450374	0.450374	0.654611	0.654611	0.495112	0.495112
Effect	↓	↑	─	─	↓	↑	─	─			─	─	─	─	─	─	─	─
