# Supplementary material for: Individual‐specific variation in the respiratory activities of HMECs and their bioenergetic response to IGF1 and TNFα
Source: J Cell Physiol. 2017 May 15;232(10):2750–65. doi: 10.1002/jcp.25932 (PMC5518214; doi:10.1002/jcp.25932)
Supplement: Supplementary file 3 — Supporting Table S3. [file JCP-232-2750-s003.xlsx]

## Sheet: Table 3S
Table 3S: Effect of TNFα on proton production rates (PPRs) in control and TNFα-treated HMECs. PPRtotal, PPRresp, and PPRglyc represent total, respiratory and glycolytic PPRs under indicated conditions.
AB	Basal			Oligo			FCCPg			FCCPgp				NAB	Basal			Oligo			FCCPg			FCCPgp
	PPRtot (pmol H+/min)	PPRresp (pmol H+/min)	PPRglyc (pmol H+(i.e. lactate)/min/µg protein)	PPRtot (pmol H+/min)	PPRresp (pmol H+/min)	PPRglyc (pmol H+(i.e. lactate)/min/µg protein)	PPRtot (pmol H+/min)	PPRresp (pmol H+/min)	PPRglyc (pmol H+(i.e. lactate)/min/µg protein)	PPRtot (pmol H+/min)	PPRresp (pmol H+/min)	PPRglyc (pmol H+(i.e. lactate)/min/µg protein)			PPRtot (pmol H+/min)	PPRresp (pmol H+/min)	PPRglyc (pmol H+(i.e. lactate)/min/µg protein)	PPRtot (pmol H+/min)	PPRresp (pmol H+/min)	PPRglyc (pmol H+(i.e. lactate)/min/µg protein)	PPRtot (pmol H+/min)	PPRresp (pmol H+/min)	PPRglyc (pmol H+(i.e. lactate)/min/µg protein)	PPRtot (pmol H+/min)	PPRresp (pmol H+/min)	PPRglyc (pmol H+(i.e. lactate)/min/µg protein)
Sample														Sample
110.ROH	19.4037	4.78907	14.6146	27.3899	0.010162	27.3797	26.3273	7.66754	18.6598	26.6834	12.0532	14.6302		110.ROH	7.95307	2.14918	5.80389	8.70187	-0.17428	8.87615	7.18561	5.84855	1.33706	10.296	8.34213	1.95389
156.ROH	34.7949	4.61165	30.1832	43.8184	-1.02633	44.8447	51.9867	20.837	31.1497	55.0186	28.6758	26.3428		156.ROH	6.58163	2.62644	3.95518	8.26151	0.0112644	8.25024	8.88525	3.93104	4.95421	8.43671	3.22063	5.21608
178.ROH	28.0381	5.45865	22.5794	27.4933	0.869533	26.6238	27.4199	6.16559	21.2543	31.4762	5.68517	25.791		178.ROH	31.5073	8.3554	23.1519	49.3113	0.822995	48.4883	44.646	11.1283	33.5177	41.7134	9.17606	32.5373
179.ROH	18.2415	6.35678	11.8847	21.9146	0.357514	21.5571	19.9308	6.22775	13.703	26.5604	6.97956	19.5809		179.ROH	28.5369	4.46813	24.0688	32.2241	0.286084	31.938	30.4165	8.15649	22.26	32.3408	7.25437	25.0864
206.ROH	8.88241	1.83857	7.04384	10.0575	0.291558	9.76598	10.6768	3.73048	6.94633	11.5657	4.07058	7.49515		229.ROH	8.60828	3.35058	5.25771	8.67126	0.32101	8.35025	10.6493	3.92309	6.72624	11.8514	3.73114	8.12022
207.ROH	7.43343	2.05477	5.37866	10.3538	0.277104	10.0767	9.75803	3.27728	6.48075	10.5148	3.4567	7.05806		231.ROH	18.9078	5.22148	13.6863	23.1391	0.796662	22.3425	22.3787	6.41019	15.9685	22.1065	5.49527	16.6112
208.ROH	5.84054	1.50517	4.33537	8.53066	0.242356	8.2883	8.47557	2.25496	6.22061	8.47339	2.15433	6.31906		248.ROH	26.1744	5.27618	20.8983	33.3224	0.353166	32.9692	29.3939	7.08299	22.3109	28.6481	5.84387	22.8043
218.ROH	13.3077	3.80903	9.49869	21.4369	0.194847	21.2421	18.4033	3.38606	15.0173	21.7578	3.43974	18.3181		250.ROH	14.2182	5.2461	8.97208	15.2968	0.542045	14.7548	15.5576	3.23328	12.3244	14.9199	2.50575	12.4141
219.ROH	14.023	2.10012	11.9229	17.6635	0.111209	17.5523	16.7135	2.61611	14.0974	17.7317	2.49024	15.2415		251.ROH	9.651	4.95379	4.69721	12.6006	0.58815	12.0125	12.5408	6.02861	6.51219	13.1207	5.29129	7.82946
229.ROH	11.1265	4.7316	6.39492	14.8399	0.302736	14.5371	14.0682	4.08635	9.98182	18.2145	4.23043	13.9841		SS206	11.4705	3.12722	8.34328	16.4481	0.24728	16.2008	12.0221	3.6582	8.3639	16.3357	9.21727	7.11846
231.ROH	20.2494	11.1702	9.07927	16.5194	1.18948	15.33	21.5703	6.04086	15.5294	15.5318	4.65027	10.8816		SS208	8.58975	4.98557	3.60417	11.1	0.288853	10.8112	11.0153	7.47489	3.54046	14.557	12.681	1.87599
240.ROH	15.7126	2.87105	12.8416	16.8453	-0.155383	17.0007	16.0783	4.38248	11.6958	18.5809	4.24881	14.3321		SS212	3.95977	2.58309	1.37668				6.95734	6.47628	0.481057	6.62184	7.39241	-0.770566
245.ROH	11.0011	6.31916	4.68199	12.0736	0.705563	11.368	12.6669	4.15587	8.51104	12.1712	3.64747	8.52373		SS213	14.3293	10.9601	3.36916	20.3556	1.11869	19.2369	17.1248	6.3703	10.7545	23.7717	7.29709	16.4746
248.ROH	29.1628	11.02	18.1429	40.6948	1.26713	39.4276	34.5671	13.4862	21.0809	35.5859	11.4888	24.0971		SS220	11.4321	2.2616	9.17047	13.346	0.208634	13.1374	12.9906	3.11863	9.87193	12.4617	4.10308	8.35858
250.ROH	14.8135	4.86659	9.94686	18.4674	0.578769	17.8886	18.0336	4.00076	14.0328	18.0369	3.46088	14.5761		SS229	7.54038	2.68127	4.85911	12.6428	0.0428077	12.6	11.2358	3.54163	7.69418	11.5073	3.2702	8.23705
251.ROH	14.8406	3.99981	10.8408	19.466	0.378083	19.088	19.4506	5.09644	14.3541	20.8316	5.6384	15.1932		SS234	6.3128	1.20316	5.10964	7.27943	0.0851899	7.19424	6.79396	1.67515	5.11881	7.8796	1.91257	5.96704
n	16	16	16	16	16	16	16	16	16	16	16	16		n	16	16	16	15	15	15	16	16	16	16	16	16
ave	16.6795	4.84388	11.8356	20.4728	0.349645	20.1232	20.3829	6.08823	14.2947	21.7959	6.64815	15.1478		ave	13.4858	4.34058	9.14524	18.1801	0.369237	17.8108	16.2371	5.5036	10.7335	17.2855	6.04588	11.2396
sd	8.11868	2.87797	6.92767	10.1704	0.539394	10.2748	10.8844	4.74891	6.52786	11.6339	6.52832	6.40341		sd	8.44404	2.49556	7.35028	11.8595	0.348002	11.6803	10.5101	2.39018	8.85248	9.88137	2.93646	9.21809
se	2.02967	0.719493	1.73192	2.54261	0.134849	2.56869	2.7211	1.18723	1.63196	2.90849	1.63208	1.60085		se	2.11101	0.623889	1.83757	3.0621	0.0898537	3.01585	2.62752	0.597545	2.21312	2.47034	0.734115	2.30452
Max	34.7949	11.1702	30.1832	43.8184	1.26713	44.8447	51.9867	20.837	31.1497	55.0186	28.6758	26.3428		Max	31.5073	10.9601	24.0688	49.3113	1.11869	48.4883	44.646	11.1283	33.5177	41.7134	12.681	32.5373
Min	5.84054	1.50517	4.33537	8.53066	-1.02633	8.2883	8.47557	2.25496	6.22061	8.47339	2.15433	6.31906		Min	3.95977	1.20316	1.37668	7.27943	-0.17428	7.19424	6.79396	1.67515	0.481057	6.62184	1.91257	-0.770566
Fold	5.95748	7.42118	6.9621	5.13658	-1.23462	5.41061	6.13371	9.24054	5.00749	6.4931	13.3108	4.16878		Fold	7.95685	9.10941	17.4832	6.77406	-6.41893	6.73987	6.57143	6.64316	69.6752	6.29937	6.63037	-42.2253
													AB v NAB	ttest(2,2)	0.284149	0.601039	0.295176	0.567066	0.905899	0.562281	0.281791	0.663189	0.205166	0.246502	0.738806	0.173921
													p- v r-NAB	ttest(2,2)	0.0635568	0.619113	0.0491379	0.227459	0.747982	0.223931	0.0882984	0.200292	0.0957309	0.162129	0.560409	0.0853369
AB-TNFα	Basal			Oligo			FCCPg			FCCPgp				NAB-TNFα	Basal			Oligo			FCCPg			FCCPgp
	PPRtot (pmol H+/min)	PPRresp (pmol H+/min)	PPRglyc (pmol H+(i.e. lactate)/min/µg protein)	PPRtot (pmol H+/min)	PPRresp (pmol H+/min)	PPRglyc (pmol H+(i.e. lactate)/min/µg protein)	PPRtot (pmol H+/min)	PPRresp (pmol H+/min)	PPRglyc (pmol H+(i.e. lactate)/min/µg protein)	PPRtot (pmol H+/min)	PPRresp (pmol H+/min)	PPRglyc (pmol H+(i.e. lactate)/min/µg protein)			PPRtot (pmol H+/min)	PPRresp (pmol H+/min)	PPRglyc (pmol H+(i.e. lactate)/min/µg protein)	PPRtot (pmol H+/min)	PPRresp (pmol H+/min)	PPRglyc (pmol H+(i.e. lactate)/min/µg protein)	PPRtot (pmol H+/min)	PPRresp (pmol H+/min)	PPRglyc (pmol H+(i.e. lactate)/min/µg protein)	PPRtot (pmol H+/min)	PPRresp (pmol H+/min)	PPRglyc (pmol H+(i.e. lactate)/min/µg protein)
Sample														Sample
110.ROH	19.6889	2.34784	17.3411	27.5742	0.359379	27.2148	21.3473	3.53776	17.8095	20.3864	7.74648	12.6399		110.ROH	14.5619	1.4971	13.0648	14.5104	-0.0884492	14.5988	9.35316	2.01615	7.33701	9.35316	6.59208	2.76107
156.ROH	19.5715	2.9917	16.5798	21.5491	-0.205553	21.7547	16.6752	4.70246	11.9728	18.8561	12.0116	6.84455		156.ROH	9.84121	3.74978	6.09143	13.496	0.189572	13.3065	14.0921	5.23863	8.85348	14.0921	5.46329	8.62881
178.ROH	21.7438	7.09246	14.6514	28.3257	0.7044	27.6213	25.4393	6.39197	19.0473	29.2255	6.31307	22.9124		178.ROH	25.1067	7.5572	17.5495	43.3528	0.661986	42.6909	37.704	8.5448	29.1592	37.704	7.49578	30.2082
179.ROH	16.2133	4.66722	11.5461	19.0914	0.347477	18.7439	18.1813	5.38901	12.7923	22.2612	5.58575	16.6754		179.ROH	28.0184	5.2317	22.7867	31.5799	0.353775	31.2261	30.1693	8.57452	21.5948	30.1693	8.98907	21.1802
206.ROH	5.09793	1.14995	3.94798	5.57935	0.16605	5.4133	5.6982	1.55263	4.14557	6.82993	2.09396	4.73597		229.ROH	7.20172	1.50447	5.69725	6.78331	0.174175	6.60914	7.42596	2.08179	5.34417	7.42596	2.3336	5.09236
207.ROH	6.13748	1.95247	4.18501	6.82591	0.280627	6.54528	6.49849	2.96125	3.53725	7.8717	3.32103	4.55067		231.ROH	15.5258	3.4432	12.0826	17.3754	0.342373	17.033	16.8306	3.79209	13.0385	16.8306	3.37983	13.4507
208.ROH	3.65257	0.897153	2.75541	3.99318	0.0958506	3.89733	3.95807	1.21088	2.74719	4.96063	1.17358	3.78706		248.ROH	15.3355	3.62609	11.7094	22.8467	0.408736	22.438	18.8959	4.61633	14.2796	18.8959	3.92916	14.9668
218.ROH	15.3449	4.21653	11.1284	21.1974	0.41067	20.7868	20.3359	5.07811	15.2578	22.1641	4.26593	17.8982		250.ROH	7.96824	3.77414	4.1941	9.68578	0.439494	9.24629	9.01545	1.96742	7.04803	9.01545	1.85801	7.15743
219.ROH	11.4314	1.92983	9.50158	13.7575	0.0747329	13.6828	13.4725	2.81758	10.6549	14.57	2.43831	12.1317		251.ROH	8.49729	2.34335	6.15394	10.6316	0.246412	10.3852	11.5819	2.99064	8.59123	11.5819	2.93257	8.6493
229.ROH	8.70072	2.71308	5.98764	11.4177	0.113042	11.3047	12.2787	2.98667	9.29201	13.4483	2.69502	10.7533		SS206	6.36704	2.27232	4.09472	7.33628	0.0551325	7.28115	6.48785	3.30652	3.18133	6.48785	6.41043	0.0774209
231.ROH	16.1382	8.203	7.93519	14.3256	0.958944	13.3667	17.6726	6.52114	11.1514	12.8635	4.71253	8.15095		SS208	8.02744	5.07605	2.95138	8.64782	0.229155	8.41866	11.0852	8.4853	2.59988	11.0852	11.8589	-0.773749
240.ROH	12.7539	1.50119	11.2527	13.1124	0.00734623	13.1051	14.075	2.5584	11.5166	14.3335	3.02638	11.3071		SS212	3.39581	1.17205	2.22376				7.12431	1.71142	5.41289	7.12431	2.79958	4.32473
245.ROH	9.26275	4.25984	5.00291	10.7434	0.47223	10.2711	10.2503	3.59936	6.65093	10.3893	3.03432	7.35494		SS213	23.7652	6.9275	16.8377	29.0137	1.1333	27.8804	27.9895	7.60864	20.3809	27.9895	7.22078	20.7687
248.ROH	23.06	9.14642	13.9136	32.0065	0.976334	31.0302	28.8444	12.6268	16.2176	28.4097	9.10279	19.3069		SS220	12.3055	1.58961	10.7159	12.5484	0.16031	12.3881	12.1323	1.95877	10.1735	12.1323	3.64454	8.48774
250.ROH	15.6959	6.12827	9.56767	19.592	0.859747	18.7322	17.6882	4.39718	13.2911	18.4782	4.08822	14.3899		SS229	8.34528	2.12171	6.22357	12.2485	0.105944	12.1426	11.7186	3.63411	8.08445	11.7186	3.32456	8.394
251.ROH	15.7221	3.32457	12.3975	19.8659	0.148257	19.7177	20.5403	4.67856	15.8617	21.3743	6.26532	15.109		SS234	7.89661	1.00751	6.8891	8.56478	0.0908501	8.47393	8.28856	1.46912	6.81945	8.28856	1.84328	6.44528
n	16	16	16	16	16	16	16	16	16	16	16	16		n	16	16	16	15	15	15	16	16	16	16	16	16
ave	13.7635	3.90759	9.85587	16.8098	0.360596	16.4492	15.8097	4.43811	11.3716	16.6514	4.86714	11.7842		ave	12.635	3.30586	9.32911	16.5748	0.300185	16.2746	14.9934	4.24976	10.7436	14.9934	5.00472	9.98869
sd	5.93573	2.54293	4.5715	8.28062	0.352834	8.1316	6.9799	2.67529	5.03548	7.24073	2.87421	5.68562		sd	7.29613	2.02097	5.93559	10.612	0.293876	10.4176	9.25294	2.64412	7.32516	9.25294	2.86747	8.32035
se	1.48393	0.635734	1.14288	2.07015	0.0882086	2.0329	1.74498	0.668822	1.25887	1.81018	0.718554	1.42141		se	1.82403	0.505243	1.4839	2.74	0.0758784	2.68982	2.31324	0.66103	1.83129	2.31324	0.716867	2.08009
ttest(2,1)	0.0112452	0.0118732	0.0660456	0.0191386	0.883374	0.0217626	0.0474213	0.126443	0.0244055	0.0298029	0.110197	0.0089475	Con v IGF	ttest(2,1)	0.506382	0.00503527	0.889986	0.268027	0.137517	0.281244	0.351994	0.0166963	0.993163	0.0497135	0.0258295	0.209162
													AB v NAB	ttest(2,2)	0.634764	0.464453	0.780458	0.945457	0.609712	0.958709	0.780086	0.842603	0.779432	0.576643	0.893088	0.481538
													p- v r-NAB	ttest(2,2)	0.216205	0.477409	0.201975	0.312259	0.964284	0.303565	0.288116	0.775478	0.212572	0.288116	0.729446	0.187739
Effect	↓	↓	─	↓	─	↓	↓	─	↓	↓	─	↓			─	─	─	─	─	─	─	↓	─	↓	↓	─
