# Supplementary material for: Individual‐specific variation in the respiratory activities of HMECs and their bioenergetic response to IGF1 and TNFα
Source: J Cell Physiol. 2017 May 15;232(10):2750–65. doi: 10.1002/jcp.25932 (PMC5518214; doi:10.1002/jcp.25932)
Supplement: Supplementary file 4 — Supporting Table S4. [file JCP-232-2750-s004.xlsx]

## Sheet: Table 4S
Table 4S: Percent contribution of respiratory and glycolytic proton production rates (PPR) in control and TNFα-treated HMECs.
AB	Basal		Oligo		FCCPg		FCCPgp			NAB	Basal		Oligo		FCCPg		FCCPgp
	% respiratory acidification	% glycolytic acidification	% respiratory acidification	% glycolytic acidification	% respiratory acidification	% glycolytic acidification	% respiratory acidification	% glycolytic acidification			% respiratory acidification	% glycolytic acidification	% respiratory acidification	% glycolytic acidification	% respiratory acidification	% glycolytic acidification	% respiratory acidification	% glycolytic acidification
Sample										Sample
110.ROH	24.6813	75.3187	0.0371014	99.9629	29.1239	70.8761	45.1711	54.8289		110.ROH	27.0233	72.9767	-2.00279	102.003	81.3925	18.6075	81.0229	18.9771
156.ROH	13.2538	86.7462	-2.34223	102.342	40.0815	59.9185	52.1203	47.8797		156.ROH	39.9057	60.0943	0.136348	99.8637	44.2423	55.7577	38.174	61.826
178.ROH	19.4687	80.5313	3.16271	96.8373	22.4858	77.5142	18.0618	81.9382		178.ROH	26.5189	73.4811	1.66898	98.331	24.9256	75.0744	21.9979	78.0021
179.ROH	34.848	65.152	1.6314	98.3686	31.2469	68.7531	26.278	73.722		179.ROH	15.6574	84.3426	0.887797	99.1122	26.816	73.184	22.431	77.569
206.ROH	20.699	79.301	2.8989	97.1011	34.94	65.06	35.1952	64.8048		229.ROH	38.9227	61.0773	3.70199	96.298	36.8389	63.1611	31.4828	68.5172
207.ROH	27.6423	72.3577	2.67635	97.3237	33.5855	66.4145	32.8748	67.1252		231.ROH	27.6155	72.3845	3.44292	96.5571	28.6442	71.3558	24.8581	75.1419
208.ROH	25.7711	74.2289	2.84099	97.159	26.6054	73.3946	25.4247	74.5753		248.ROH	20.1577	79.8423	1.05985	98.9402	24.0968	75.9032	20.3988	79.6012
218.ROH	28.6227	71.3773	0.908933	99.0911	18.3991	81.6009	15.8092	84.1908		250.ROH	36.8971	63.1029	3.54352	96.4565	20.7826	79.2174	16.7947	83.2053
219.ROH	14.9763	85.0237	0.629601	99.3704	15.6527	84.3473	14.044	85.956		251.ROH	51.3293	48.6707	4.66762	95.3324	48.072	51.928	40.3276	59.6724
229.ROH	42.5254	57.4746	2.04002	97.96	29.0468	70.9532	23.2256	76.7744		SS206	27.2632	72.7368	1.5034	98.4966	30.429	69.571	56.424	43.576
231.ROH	55.1628	44.8372	7.20047	92.7995	28.0055	71.9945	29.9403	70.0597		SS208	58.041	41.959	2.60227	97.3977	67.8589	32.1411	87.1128	12.8872
240.ROH	18.2722	81.7278	-0.922414	100.922	27.2571	72.7429	22.8665	77.1335		SS212	65.2334	34.7666	-30.1901	130.19	93.0856	6.91438	111.637	-11.6367
245.ROH	57.4409	42.5591	5.84386	94.1561	32.8089	67.1911	29.968	70.032		SS213	76.4875	23.5125	5.49575	94.5043	37.1994	62.8006	30.6965	69.3035
248.ROH	37.7877	62.2123	3.11374	96.8863	39.0144	60.9856	32.2848	67.7152		SS220	19.7829	80.2171	1.56327	98.4367	24.0069	75.9931	32.9256	67.0744
250.ROH	32.8525	67.1475	3.134	96.866	22.185	77.815	19.1877	80.8123		SS229	35.5588	64.4412	0.338594	99.6614	31.5209	68.4791	28.4186	71.5814
251.ROH	26.9517	73.0483	1.94227	98.0577	26.202	73.798	27.0666	72.9334		SS234	19.0591	80.9409	1.17028	98.8297	24.6565	75.3435	24.2724	75.7276
n	16	16	16	16	16	16	16	16		n	16	16	16	16	16	16	16	16
ave	30.0598	69.9402	2.17473	97.8253	28.54	71.46	28.0949	71.9051		ave	36.5908	63.4092	-0.0256437	100.026	40.2855	59.7145	41.8109	58.1891
sd	13.0111	13.0111	2.33296	2.33296	6.79502	6.79502	10.1897	10.1897		sd	17.8246	17.8246	8.25923	8.25923	21.9304	21.9304	27.8453	27.8453
se	3.25276	3.25276	0.58324	0.58324	1.69875	1.69875	2.54742	2.54742		se	4.45614	4.45614	2.06481	2.06481	5.48261	5.48261	6.96131	6.96131
									AB v NAB	ttest(2,2)	0.245787	0.245787	0.313312	0.313312	0.049574	0.049574	0.0741387	0.0741387
									p- v r-NAB	ttest(2,2)	0.211029	0.211029	0.306047	0.306047	0.557003	0.557003	0.160459	0.160459
AB-TNFα	Basal		Oligo		FCCPg		FCCPgp			NAB-TNFα	Basal		Oligo		FCCPg		FCCPgp
	% respiratory acidification	% glycolytic acidification	% respiratory acidification	% glycolytic acidification	% respiratory acidification	% glycolytic acidification	% respiratory acidification	% glycolytic acidification			% respiratory acidification	% glycolytic acidification	% respiratory acidification	% glycolytic acidification	% respiratory acidification	% glycolytic acidification	% respiratory acidification	% glycolytic acidification
Sample										Sample
110.ROH	11.9247	88.0753	1.30332	98.6967	16.5724	83.4276	37.9983	62.0017		110.ROH	10.2809	89.7191	-0.609558	100.61	21.5558	78.4442	70.4798	29.5202
156.ROH	15.286	84.714	-0.95388	100.954	28.2003	71.7997	63.7012	36.2988		156.ROH	38.1029	61.8971	1.40464	98.5954	37.1742	62.8258	38.7684	61.2316
178.ROH	32.6183	67.3817	2.48679	97.5132	25.1264	74.8736	21.6013	78.3987		178.ROH	30.1003	69.8997	1.52697	98.473	22.6628	77.3372	19.8806	80.1194
179.ROH	28.7864	71.2136	1.82007	98.1799	29.6403	70.3597	25.0919	74.9081		179.ROH	18.6724	81.3276	1.12025	98.8797	28.4213	71.5787	29.7954	70.2046
206.ROH	22.5572	77.4428	2.97615	97.0238	27.2478	72.7522	30.6586	69.3414		229.ROH	20.8905	79.1095	2.5677	97.4323	28.034	71.966	31.4249	68.5751
207.ROH	31.8122	68.1878	4.1112	95.8888	45.5682	54.4318	42.1895	57.8105		231.ROH	22.1773	77.8227	1.97045	98.0295	22.531	77.469	20.0815	79.9185
208.ROH	24.5623	75.4377	2.40035	97.5996	30.5927	69.4073	23.6578	76.3422		248.ROH	23.6451	76.3549	1.78903	98.211	24.4303	75.5697	20.7936	79.2064
218.ROH	27.4783	72.5217	1.93736	98.0626	24.9711	75.0289	19.247	80.753		250.ROH	47.3648	52.6352	4.53751	95.4625	21.8228	78.1772	20.6092	79.3908
219.ROH	16.8818	83.1182	0.543216	99.4568	20.9136	79.0864	16.7352	83.2648		251.ROH	27.5776	72.4224	2.31773	97.6823	25.8217	74.1783	25.3203	74.6797
229.ROH	31.1822	68.8178	0.990059	99.0099	24.324	75.676	20.0399	79.9601		SS206	35.6888	64.3112	0.751505	99.2485	50.9648	49.0352	98.8067	1.19332
231.ROH	50.8297	49.1703	6.69392	93.3061	36.8998	63.1002	36.6349	63.3651		SS208	63.2338	36.7662	2.64986	97.3501	76.5464	23.4536	106.98	-6.98003
240.ROH	11.7705	88.2295	0.056025	99.944	18.1769	81.8231	21.1141	78.8859		SS212	34.5146	65.4854	-30.3352	130.335	24.0222	75.9778	39.2962	60.7038
245.ROH	45.9889	54.0111	4.39556	95.6044	35.1147	64.8853	29.2063	70.7937		SS213	29.1498	70.8502	3.90609	96.0939	27.1839	72.8161	25.7982	74.2018
248.ROH	39.6635	60.3365	3.05042	96.9496	43.7756	56.2244	32.0412	67.9588		SS220	12.9178	87.0822	1.27754	98.7225	16.1451	83.8549	30.04	69.96
250.ROH	39.0436	60.9564	4.38826	95.6117	24.8593	75.1407	22.1246	77.8754		SS229	25.4241	74.5759	0.864957	99.135	31.0116	68.9884	28.3701	71.6299
251.ROH	21.1459	78.8541	0.746289	99.2537	22.7775	77.2225	29.3124	70.6876		SS234	12.7588	87.2412	1.06074	98.9393	17.7246	82.2754	22.2389	77.7611
n	16	16	16	16	16	16	16	16		n	16	16	16	16	16	16	16	16
ave	28.2207	71.7793	2.30907	97.6909	28.4225	71.5775	29.4596	70.5404		ave	28.2812	71.7188	-0.199987	100.2	29.7533	70.2467	39.2927	60.7073
sd	11.6744	11.6744	1.94247	1.94247	8.32619	8.32619	11.7189	11.7189		sd	13.6516	13.6516	8.13021	8.13021	14.9366	14.9366	27.7594	27.7594
se	2.91861	2.91861	0.485617	0.485617	2.08155	2.08155	2.92973	2.92973		se	3.41289	3.41289	2.03255	2.03255	3.73416	3.73416	6.93985	6.93985
ttest(2,1)	0.313436	0.313436	0.592483	0.592483	0.950406	0.950406	0.290022	0.290022	Con v IGF	ttest(2,1)	0.0518156	0.0518156	0.52379	0.52379	0.087231	0.087231	0.664838	0.664838
									AB v NAB	ttest(2,2)	0.989341	0.989341	0.239284	0.239284	0.757745	0.757745	0.201697	0.201697
									p- v r-NAB	ttest(2,2)	0.579691	0.579691	0.267554	0.267554	0.246247	0.246247	0.172722	0.172722
Effect	─	─	─	─	─	─	─	─			─	─	─	─	─	─	─	─
