# Supplementary material for: Individual‐specific variation in the respiratory activities of HMECs and their bioenergetic response to IGF1 and TNFα
Source: J Cell Physiol. 2017 May 15;232(10):2750–65. doi: 10.1002/jcp.25932 (PMC5518214; doi:10.1002/jcp.25932)
Supplement: Supplementary file 5 — Supporting Table S5. [file JCP-232-2750-s005.xls]

## Sheet: PMM1
Table 5S: The list of substrates in PM-M1 array plate.
PMM plate	Well	Chemical Name
PMM1	A01	Negative Control
PMM1	A02	Negative Control
PMM1	A03	Negative Control
PMM1	A04	a-Cyclodextrin
PMM1	A05	Dextrin
PMM1	A06	Glycogen
PMM1	A07	Maltitol
PMM1	A08	Maltotriose
PMM1	A09	Maltose
PMM1	A10	D-Trehalose
PMM1	A11	D-Cellobiose
PMM1	A12	Gentiobiose
PMM1	B01	D-Glucose-6-Phosphate
PMM1	B02	D-Glucose-1-Phosphate
PMM1	B03	L-Glucose
PMM1	B04	D-(+)-Glucose
PMM1	B05	D-(+)-Glucose
PMM1	B06	D-(+)-Glucose
PMM1	B07	3-Methyl Glucose
PMM1	B08	a-Methyl-D-Glucoside
PMM1	B09	b-Methyl-D-Glucoside
PMM1	B10	Salicin
PMM1	B11	D-Sorbitol
PMM1	B12	N-Acetyl-D-Glucosamine
PMM1	C01	D-Glucosaminic Acid
PMM1	C02	D-Glucuronic Acid
PMM1	C03	Chondroitin Sulfate C
PMM1	C04	Mannan
PMM1	C05	D-Mannose
PMM1	C06	a-Methyl-D-Mannoside
PMM1	C07	D-Mannitol
PMM1	C08	N-Acetyl-D-Mannosamine
PMM1	C09	D-Melezitose
PMM1	C10	Sucrose
PMM1	C11	Palatinose
PMM1	C12	Turanose
PMM1	D01	D-Tagatose
PMM1	D02	L-Sorbose
PMM1	D03	L-Rhamnose
PMM1	D04	L-Fucose
PMM1	D05	D-Fucose
PMM1	D06	D-Fructose-6-Phosphate
PMM1	D07	D-Fructose
PMM1	D08	Stachyose
PMM1	D09	D-Raffinose
PMM1	D10	Lactitol
PMM1	D11	Lactulose
PMM1	D12	a-D-Lactose
PMM1	E01	Melibionic Acid
PMM1	E02	D-Melibiose
PMM1	E03	D-Galactose
PMM1	E04	a-Methyl-D-Galactoside
PMM1	E05	b-Methyl-D-Galactoside
PMM1	E06	n-acetyl-neuraminic acid
PMM1	E07	Pectin
PMM1	E08	Sedoheptulosan
PMM1	E09	Thymidine
PMM1	E10	Uridine
PMM1	E11	Adenosine
PMM1	E12	Inosine
PMM1	F01	Adonitol
PMM1	F02	L-Arabinose
PMM1	F03	D-Arabinose
PMM1	F04	b-Methyl-D-Xyloside
PMM1	F05	Xylitol
PMM1	F06	m-Inositol
PMM1	F07	i-Erythritol
PMM1	F08	1,2-Propanediol
PMM1	F09	2-Aminoethanol
PMM1	F10	D,L-a-Glycerol Phosphate
PMM1	F11	Glycerol
PMM1	F12	Citric Acid
PMM1	G01	Tricarballylic Acid
PMM1	G02	L-Lactic Acid (DL)
PMM1	G03	Methyl D-Lactate
PMM1	G04	Methyl Pyruvate
PMM1	G05	Pyruvic Acid
PMM1	G06	a-Keto-Glutaric Acid
PMM1	G07	Succinamic Acid
PMM1	G08	Succinic Acid
PMM1	G09	Mono Methyl Succinate
PMM1	G10	L-Malic Acid
PMM1	G11	D-Malic Acid
PMM1	G12	m-Tartaric Acid
PMM1	H01	Acetoacetic Acid
PMM1	H02	g-Amino Butyric Acid
PMM1	H03	a-Keto-Butyric Acid
PMM1	H04	D,L-a-Hydroxy-Butyric Acid
PMM1	H05	b-Hydroxy-Butyric Acid
PMM1	H06	g-Hydroxy-Butyric Acid
PMM1	H07	Butyric Acid
PMM1	H08	2,3-Butanediol
PMM1	H09	3-Hydroxy 2-Butanone
PMM1	H10	Propionic Acid
PMM1	H11	Acetic Acid
PMM1	H12	Hexanoic Acid
